# Supplementary material for: Temporal Expression of Myogenic Regulatory Genes in Different Chicken Breeds during Embryonic Development
Source: Int J Mol Sci. 2022 Sep 4;23(17):10115. doi: 10.3390/ijms231710115 (PMC9456251; doi:10.3390/ijms231710115)
Supplement: Supplementary file 1 [file ijms-23-10115-s001.zip › supplementary materials.xlsx]

## Sheet: Sheet1
Breed	Age	Tissue	Sex	MYMK	MSTN	MYOD
WL	E11	PM	Male	1.73087	2.68433	11.3558
WL	E11	PM	Male	0.853373	1.70568	6.214
WL	E11	PM	Male	0.918188	2.04757	7.41298
WL	E11	PM	Male	0.531121	1.04631	4.95401
WL	E11	PM	Male	1.57194	2.88493	13.3576
WL	E11	PM	Male	0.883151	1.26377	8.12714
WL	E11	PM	Female	0.66796	0.853471	7.1406
WL	E11	PM	Female	0.60575	0.669937	4.04676
WL	E11	PM	Female	0.922315	0.750769	7.27037
WL	E11	PM	Female	0.937798	0.806085	6.69663
WL	E11	PM	Female	0.974408	0.870057	7.74345
WL	E11	PM	Female	1.08151	0.994355	8.24153
WL	E11	TM	Male	0.300682	0.537304	2.51843
WL	E11	TM	Male	0.895942	2.28009	6.54095
WL	E11	TM	Male	0.355425	1.26277	2.51964
WL	E11	TM	Male	0.787401	1.92115	6.29807
WL	E11	TM	Male	0.570679	1.32848	3.14294
WL	E11	TM	Male	0.625042	2.10014	4.56326
WL	E11	TM	Female	0.657161	0.748484	5.02384
WL	E11	TM	Female	0.852486	1.01052	4.72368
WL	E11	TM	Female	0.368021	0.584453	2.58136
WL	E11	TM	Female	0.986899	0.886456	7.85062
WL	E11	TM	Female	0.446598	0.946899	3.61691
WL	E11	TM	Female	0.611393	0.578078	7.24261
WL	E13	PM	Male	1.03734	1.17165	6.75991
WL	E13	PM	Male	1.17504	1.34672	9.7214
WL	E13	PM	Male	1.35447	1.41059	9.42319
WL	E13	PM	Male	0.896727	1.63037	8.4899
WL	E13	PM	Male	1.1348	1.51048	9.80863
WL	E13	PM	Male	0.889548	1.18648	8.01449
WL	E13	PM	Female	0.868724	0.780087	5.18738
WL	E13	PM	Female	1.26142	0.898837	7.18845
WL	E13	PM	Female	1.78104	1.68435	10.1215
WL	E13	PM	Female	1.20563	1.8595	11.2831
WL	E13	PM	Female	0.952516	1.25501	8.93637
WL	E13	PM	Female	1.44446	2.10113	10.8464
WL	E13	TM	Male	1.88691	0.919993	6.15252
WL	E13	TM	Male	1.02654	0.47503	5.85565
WL	E13	TM	Male	0.655613	0.194682	4.33793
WL	E13	TM	Male	0.989241	1.00461	8.66835
WL	E13	TM	Male	0.884715	1.01407	3.84669
WL	E13	TM	Male	0.773635	0.961642	7.50756
WL	E13	TM	Female	1.04479	1.13394	7.32575
WL	E13	TM	Female	0.986304	0.8131	10.4132
WL	E13	TM	Female	1.42924	1.79166	6.80175
WL	E13	TM	Female	1.13417	2.14712	9.35944
WL	E13	TM	Female	0.898345	0.72232	10.2375
WL	E13	TM	Female	1.2238	2.35953	9.73733
WL	E15	PM	Male	0.79414	1.78076	9.72872
WL	E15	PM	Male	0.882476	2.20538	8.41869
WL	E15	PM	Male	0.601122	2.62202	6.42643
WL	E15	PM	Male	0.516395	3.28956	7.06181
WL	E15	PM	Male	0.946152	3.44081	14.8802
WL	E15	PM	Male	0.791013	2.86538	10.1855
WL	E15	PM	Female	1.24827	3.47076	15.304
WL	E15	PM	Female	1.80561	3.2276	16.0561
WL	E15	PM	Female	1.13804	2.82602	15.1276
WL	E15	PM	Female	1.11262	3.9108	15.1422
WL	E15	PM	Female	0.979683	3.67733	12.289
WL	E15	PM	Female	0.947551	3.67792	11.6156
WL	E15	TM	Male	0.968208	5.41909	8.00412
WL	E15	TM	Male	1.04094	3.02423	7.07693
WL	E15	TM	Male	0.735611	2.59887	4.29622
WL	E15	TM	Male	0.744105	3.32365	9.61701
WL	E15	TM	Male	0.682948	3.30199	8.13167
WL	E15	TM	Male	1.00747	9.62728	10.1657
WL	E15	TM	Female	1.03601	4.86579	9.37018
WL	E15	TM	Female	1.0195	3.83795	9.5652
WL	E15	TM	Female	1.13361	3.7224	8.90547
WL	E15	TM	Female	0.931995	4.22511	9.53464
WL	E15	TM	Female	0.773043	8.1329	7.72324
WL	E15	TM	Female	1.0995	3.54739	7.83581
WL	E17	PM	Male	0.390325	9.61285	7.9422
WL	E17	PM	Male	0.204565	12.7833	10.7747
WL	E17	PM	Male	0.346209	9.67359	11.171
WL	E17	PM	Male	0.469566	10.3642	9.74007
WL	E17	PM	Male	0.325393	10.1405	8.07451
WL	E17	PM	Male	0.212252	8.39844	8.59319
WL	E17	PM	Female	0.469312	11.9721	14.3952
WL	E17	PM	Female	0.399271	21.5831	14.2131
WL	E17	PM	Female	0.423251	16.9942	12.3297
WL	E17	PM	Female	0.399472	13.5873	11.8755
WL	E17	PM	Female	0.619692	16.8797	14.5303
WL	E17	PM	Female	0.395582	14.0544	12.4459
WL	E17	TM	Male	0.489206	20.0947	6.63783
WL	E17	TM	Male	0.515222	8.30173	9.37589
WL	E17	TM	Male	0.57163	9.04819	7.5495
WL	E17	TM	Male	0.494597	7.37767	6.26893
WL	E17	TM	Male	0.485751	10.3786	7.65355
WL	E17	TM	Male	0.35415	16.4995	6.98953
WL	E17	TM	Female	0.444349	12.56	8.63114
WL	E17	TM	Female	0.478115	14.294	8.71962
WL	E17	TM	Female	0.600551	19.9263	10.1614
WL	E17	TM	Female	0.611828	9.15814	8.67132
WL	E17	TM	Female	0.598261	20.846	13.2028
WL	E17	TM	Female	0.36594	8.92183	8.89536
WL	D1	PM	Male	0.188582	1.08366	31.3592
WL	D1	PM	Male	0.0901852	0.726306	29.8036
WL	D1	PM	Male	0.125219	0.973643	41.6607
WL	D1	PM	Male	0.0801467	1.18404	35.2718
WL	D1	PM	Male	0.0996689	1.07251	40.376
WL	D1	PM	Male	0.103842	0.586899	21.5548
WL	D1	PM	Female	0.151006	0.870516	27.4961
WL	D1	PM	Female	0.161782	1.15987	37.4302
WL	D1	PM	Female	0.200153	0.881106	30.3594
WL	D1	PM	Female	0.201775	1.18968	34.0268
WL	D1	PM	Female	0.151799	0.833618	23.3769
WL	D1	PM	Female	0.218837	1.78321	51.9787
WL	D1	TM	Male	0.0719566	6.62118	46.1344
WL	D1	TM	Male	0.0479377	4.03177	66.2564
WL	D1	TM	Male	0.0990637	3.5726	46.1078
WL	D1	TM	Male	0.0315012	3.00719	39.5333
WL	D1	TM	Male	0.0146935	2.17752	27.5732
WL	D1	TM	Male	0.0397794	3.81543	21.0199
WL	D1	TM	Female	0.0498622	19.5848	28.2504
WL	D1	TM	Female	0.0644268	2.11671	43.2767
WL	D1	TM	Female	0.0643395	7.23994	47.826
WL	D1	TM	Female	0.0826276	3.46107	22.777
WL	D1	TM	Female	0.0487151	3.19227	26.0334
WL	D1	TM	Female	0.0550993	5.43663	21.2136
BYC	E11	PM	Male	0.861906	1.02369	7.24533
BYC	E11	PM	Male	1.11737	1.5553	10.3523
BYC	E11	PM	Male	0.846869	1.67657	10.0865
BYC	E11	PM	Male	1.48377	2.65439	28.0004
BYC	E11	PM	Male	0.44055	0.697457	3.82175
BYC	E11	PM	Male	0.641187	0.748998	5.22041
BYC	E11	PM	Female	0.609166	0.607709	5.62749
BYC	E11	PM	Female	0.579483	0.470812	4.79132
BYC	E11	PM	Female	0.430299	0.667946	4.01931
BYC	E11	PM	Female	0.774608	0.790293	4.47976
BYC	E11	PM	Female	0.632717	0.978407	4.27935
BYC	E11	PM	Female	0.95674	1.45636	5.67776
BYC	E11	TM	Male	1.27368	2.00616	6.05527
BYC	E11	TM	Male	0.759075	0.377733	7.09097
BYC	E11	TM	Male	1.02398	0.984506	10.8121
BYC	E11	TM	Male	0.790819	1.86631	11.5837
BYC	E11	TM	Male	0.807357	1.27311	6.60007
BYC	E11	TM	Male	0.476298	0.969623	2.81697
BYC	E11	TM	Female	1.18549	1.55182	4.53029
BYC	E11	TM	Female	1.26078	0.367603	6.56659
BYC	E11	TM	Female	0.772619	0.39753	4.67303
BYC	E11	TM	Female	0.968305	0.839056	10.109
BYC	E11	TM	Female	1.19025	1.49168	4.38472
BYC	E11	TM	Female	1.16014	0.79175	4.51879
BYC	E13	PM	Male	1.09282	1.78681	13.701
BYC	E13	PM	Male	1.06521	1.35366	15.7306
BYC	E13	PM	Male	4.18273	3.32573	21.4711
BYC	E13	PM	Male	1.60249	2.23125	12.8743
BYC	E13	PM	Male	1.90438	0.913483	13.0169
BYC	E13	PM	Male	1.0746	1.02184	9.54124
BYC	E13	PM	Female	2.36495	0.358896	18.0004
BYC	E13	PM	Female	2.09429	1.53038	10.6398
BYC	E13	PM	Female	1.36963	1.49247	30.2174
BYC	E13	PM	Female	1.46816	2.4675	29.6911
BYC	E13	PM	Female	1.14614	1.91994	23.2665
BYC	E13	PM	Female	0.4593	0.690873	7.3892
BYC	E13	TM	Male	1.5825	2.39811	19.3735
BYC	E13	TM	Male	0.895402	1.00335	18.2377
BYC	E13	TM	Male	3.11821	1.16741	19.8283
BYC	E13	TM	Male	1.00321	1.4339	20.6071
BYC	E13	TM	Male	0.772887	0.768145	11.9641
BYC	E13	TM	Male	0.858367	1.61432	15.3902
BYC	E13	TM	Female	2.0689	0.447402	19.6537
BYC	E13	TM	Female	1.33956	1.52345	16.2512
BYC	E13	TM	Female	1.30086	1.23932	35.4782
BYC	E13	TM	Female	1.4339	0.963656	28.2083
BYC	E13	TM	Female	1.24242	1.33058	33.034
BYC	E13	TM	Female	1.23874	1.94835	25.8595
BYC	E15	PM	Male	0.970008	3.82747	42.7121
BYC	E15	PM	Male	0.995491	7.31967	43.7565
BYC	E15	PM	Male	1.07295	1.83124	40.3437
BYC	E15	PM	Male	0.862283	5.20805	28.7173
BYC	E15	PM	Male	0.779864	3.61909	36.2638
BYC	E15	PM	Male	1.01337	4.9168	27.4365
BYC	E15	PM	Female	1.43265	4.60853	38.4647
BYC	E15	PM	Female	1.03637	6.55457	38.0998
BYC	E15	PM	Female	0.836778	7.63519	11.8394
BYC	E15	PM	Female	0.99604	6.73282	12.4296
BYC	E15	PM	Female	0.494742	8.83758	8.972
BYC	E15	PM	Female	1.10332	5.58614	13.0674
BYC	E15	TM	Male	0.748636	13.4082	40.679
BYC	E15	TM	Male	1.04348	11.8474	43.0922
BYC	E15	TM	Male	1.10499	9.5155	33.3801
BYC	E15	TM	Male	0.833591	10.4383	31.2683
BYC	E15	TM	Male	1.52002	3.65438	36.5745
BYC	E15	TM	Male	0.851667	9.72553	27.7598
BYC	E15	TM	Female	0.774242	3.48335	34.4633
BYC	E15	TM	Female	0.784103	17.0208	42.2898
BYC	E15	TM	Female	1.12278	10.7932	12.9427
BYC	E15	TM	Female	0.976692	4.44038	11.2951
BYC	E15	TM	Female	0.661434	7.2665	7.98401
BYC	E15	TM	Female	0.864303	1.56615	10.0762
BYC	E17	PM	Male	0.434565	22.064	26.819
BYC	E17	PM	Male	0.432715	24.4175	27.2662
BYC	E17	PM	Male	2.07665	24.854	19.2964
BYC	E17	PM	Male	0.385353	21.3088	23.3936
BYC	E17	PM	Male	0.675479	19.9607	27.5149
BYC	E17	PM	Male	0.392321	25.9831	20.6099
BYC	E17	PM	Female	0.397323	23.6635	39.8281
BYC	E17	PM	Female	0.393182	23.5625	36.7873
BYC	E17	PM	Female	0.617644	19.7768	22.062
BYC	E17	PM	Female	0.652823	13.6276	25.3001
BYC	E17	PM	Female	0.539803	12.8889	19.7211
BYC	E17	PM	Female	0.893474	16.8428	22.1393
BYC	E17	TM	Male	0.74272	31.5899	27.3099
BYC	E17	TM	Male	0.84614	17.3225	23.0321
BYC	E17	TM	Male	0.902805	16.7188	24.1607
BYC	E17	TM	Male	1.44744	13.7047	28.0536
BYC	E17	TM	Male	1.16755	24.8516	36.9178
BYC	E17	TM	Male	0.759654	17.7445	23.2477
BYC	E17	TM	Female	0.552341	19.2327	26.3216
BYC	E17	TM	Female	0.867581	20.9858	25.2802
BYC	E17	TM	Female	0.581449	16.1087	11.991
BYC	E17	TM	Female	1.76165	26.3162	22.982
BYC	E17	TM	Female	1.26652	19.5158	29.0383
BYC	E17	TM	Female	0.914298	17.2967	20.6166
BYC	D1	PM	Male	0.424019	1.30372	35.4268
BYC	D1	PM	Male	0.312133	0.509765	35.5715
BYC	D1	PM	Male	0.463551	0.60636	23.9311
BYC	D1	PM	Male	0.577147	0.492938	37.5738
BYC	D1	PM	Female	1.16786	1.51438	47.5959
BYC	D1	PM	Female	1.62316	1.67001	65.7472
BYC	D1	PM	Female	0.658636	1.41434	65.7928
BYC	D1	PM	Female	1.27334	0.52139	60.7105
BYC	D1	PM	Female	1.75287	0.946629	37.3414
BYC	D1	TM	Male	0.129253	8.0768	27.7784
BYC	D1	TM	Male	0.102197	8.62531	30.7397
BYC	D1	TM	Male	0.0903817	6.14427	51.8566
BYC	D1	TM	Male	0.140399	5.26735	44.3079
BYC	D1	TM	Female	0.0223746	12.4785	22.2105
BYC	D1	TM	Female	0.0679893	7.90503	25.1543
BYC	D1	TM	Female	0.0663369	16.464	32.5512
BYC	D1	TM	Female	0.0303262	3.93365	26.0623
BYC	D1	TM	Female	0.0336678	0.597475	31.6633
WPR	E11	PM	Male	0.447895	1.29978	8.40203
WPR	E11	PM	Male	0.656717	1.63905	8.31047
WPR	E11	PM	Male	0.622837	1.29573	6.90114
WPR	E11	PM	Male	0.761482	1.30707	8.13546
WPR	E11	PM	Male	0.637011	1.93955	14.2621
WPR	E11	PM	Male	0.463195	1.34254	8.99519
WPR	E11	PM	Female	0.659908	1.21606	16.1045
WPR	E11	PM	Female	0.597459	1.63527	18.7748
WPR	E11	PM	Female	0.780609	0.903507	13.4739
WPR	E11	PM	Female	0.793106	1.3638	14.2781
WPR	E11	PM	Female	0.874884	1.74529	19.5578
WPR	E11	PM	Female	1.32063	5.56988	24.1043
WPR	E11	TM	Male	0.758177	1.4249	7.50848
WPR	E11	TM	Male	0.802017	1.12485	5.83371
WPR	E11	TM	Male	0.849952	2.45492	6.99457
WPR	E11	TM	Male	0.640883	1.51977	5.36003
WPR	E11	TM	Male	0.752318	5.68709	11.4555
WPR	E11	TM	Female	0.89994	5.06173	14.952
WPR	E11	TM	Female	0.774502	1.8846	11.4578
WPR	E11	TM	Female	0.941476	1.25065	7.83128
WPR	E11	TM	Female	0.638622	2.22771	6.84011
WPR	E11	TM	Female	0.866798	1.43155	7.51627
WPR	E11	TM	Female	0.637219	3.09676	6.37305
WPR	E13	PM	Male	0.981323	0.676826	8.14403
WPR	E13	PM	Male	0.949074	1.69699	6.04503
WPR	E13	PM	Male	1.41898	2.02298	8.18302
WPR	E13	PM	Male	1.07669	2.68432	7.3386
WPR	E13	PM	Male	1.35852	2.41835	5.41781
WPR	E13	PM	Male	1.54825	2.38058	6.92181
WPR	E13	PM	Female	1.27023	0.814506	10.537
WPR	E13	PM	Female	1.12284	1.38056	8.54524
WPR	E13	PM	Female	1.07468	1.60497	8.5215
WPR	E13	PM	Female	1.67837	1.25847	8.84333
WPR	E13	PM	Female	1.34816	2.18377	8.86511
WPR	E13	PM	Female	1.06051	1.44782	7.56941
WPR	E13	TM	Male	0.94771	1.72471	7.54862
WPR	E13	TM	Male	0.955797	2.08068	7.06398
WPR	E13	TM	Male	0.961975	1.46727	7.55699
WPR	E13	TM	Male	1.05234	0.712657	6.09489
WPR	E13	TM	Male	1.2439	1.14213	6.90438
WPR	E13	TM	Male	1.11431	0.723709	7.30323
WPR	E13	TM	Female	1.2378	2.39907	6.22257
WPR	E13	TM	Female	1.27472	2.21741	10.0713
WPR	E13	TM	Female	0.960579	0.740746	7.42089
WPR	E13	TM	Female	1.53166	1.66245	8.65234
WPR	E13	TM	Female	1.43997	2.13335	7.53647
WPR	E13	TM	Female	1.04347	1.12027	6.69316
WPR	E15	PM	Male	0.474737	0.807909	4.27865
WPR	E15	PM	Male	0.826428	0.92054	5.40252
WPR	E15	PM	Male	1.07763	1.35427	9.47257
WPR	E15	PM	Male	0.884332	2.69918	7.8828
WPR	E15	PM	Male	1.33595	2.24267	11.4613
WPR	E15	PM	Male	1.66592	4.93465	18.5367
WPR	E15	PM	Female	0.878955	2.26885	11.5573
WPR	E15	PM	Female	1.20607	2.99925	12.9345
WPR	E15	PM	Female	1.40543	3.06784	14.1013
WPR	E15	PM	Female	1.14143	3.06091	16.5795
WPR	E15	PM	Female	1.12043	3.25814	13.4151
WPR	E15	PM	Female	1.04978	1.8849	8.81481
WPR	E15	TM	Male	0.686841	8.83207	7.63406
WPR	E15	TM	Male	0.675296	1.00208	9.0792
WPR	E15	TM	Male	0.982402	1.27036	8.03403
WPR	E15	TM	Male	1.1574	4.78551	10.45
WPR	E15	TM	Male	1.04818	0.590535	9.45454
WPR	E15	TM	Male	1.29678	3.11822	11.8455
WPR	E15	TM	Female	0.938629	9.20693	11.2903
WPR	E15	TM	Female	1.28275	3.23281	9.27636
WPR	E15	TM	Female	1.01485	9.21896	10.6575
WPR	E15	TM	Female	1.43164	4.80544	13.1714
WPR	E15	TM	Female	1.58166	2.44964	10.7272
WPR	E15	TM	Female	1.61505	4.61858	8.02571
WPR	E17	PM	Male	0.611569	10.3055	10.1974
WPR	E17	PM	Male	0.641249	16.2882	10.5122
WPR	E17	PM	Male	0.812066	11.7031	11.6581
WPR	E17	PM	Male	0.863412	11.3962	9.16266
WPR	E17	PM	Male	0.853973	10.7445	7.55321
WPR	E17	PM	Male	0.434706	9.9666	9.51106
WPR	E17	PM	Female	0.351663	15.3411	9.04133
WPR	E17	PM	Female	0.945843	10.5264	11.279
WPR	E17	PM	Female	1.22449	27.8567	21.4371
WPR	E17	PM	Female	0.992766	34.7164	19.3589
WPR	E17	PM	Female	0.726106	23.8933	14.0812
WPR	E17	PM	Female	1.12457	28.1566	15.1719
WPR	E17	TM	Male	1.27838	13.032	8.34073
WPR	E17	TM	Male	1.91744	19.5318	12.52
WPR	E17	TM	Male	0.852959	11.9931	8.67472
WPR	E17	TM	Male	1.01203	12.9378	6.96001
WPR	E17	TM	Male	0.825016	9.71934	5.78528
WPR	E17	TM	Male	0.602422	7.39778	5.44626
WPR	E17	TM	Female	1.01272	11.7072	9.98861
WPR	E17	TM	Female	1.72634	12.3663	12.2159
WPR	E17	TM	Female	3.04009	29.3638	20.3997
WPR	E17	TM	Female	1.79976	38.0987	13.1138
WPR	E17	TM	Female	1.3827	28.9351	15.4117
WPR	E17	TM	Female	2.625	35.3685	29.4407
WPR	D1	PM	Male	0.118139	1.65058	91.2204
WPR	D1	PM	Male	0.259022	1.34779	62.7755
WPR	D1	PM	Male	0.152231	2.27693	116.831
WPR	D1	PM	Male	0.32923	0.496184	71.4746
WPR	D1	PM	Male	0.544749	1.85183	52.7181
WPR	D1	PM	Male	0.349676	1.26592	56.1972
WPR	D1	PM	Female	0.28855	0.629233	92.0323
WPR	D1	PM	Female	0.623617	2.05739	50.3607
WPR	D1	PM	Female	0.269198	1.08337	60.74
WPR	D1	PM	Female	0.471131	0.534648	58.7921
WPR	D1	PM	Female	0.32106	0.765202	58.3521
WPR	D1	PM	Female	0.256685	1.55277	57.7112
WPR	D1	TM	Male	0.129836	13.2991	77.5065
WPR	D1	TM	Male	0.291305	2.46212	88.2817
WPR	D1	TM	Male	0.0997698	3.4733	113.289
WPR	D1	TM	Male	0.142107	2.54542	57.4582
WPR	D1	TM	Male	0.264342	0.940814	52.084
WPR	D1	TM	Male	0.164116	4.76385	47.4555
WPR	D1	TM	Female	0.13367	2.35008	66.8449
WPR	D1	TM	Female	0.135286	3.99553	51.5538
WPR	D1	TM	Female	0.1235	3.82562	73.3978
WPR	D1	TM	Female	0.410935	1.03092	69.6413
WPR	D1	TM	Female	0.0947681	1.10513	52.4699
WPR	D1	TM	Female	0.119523	1.12642	45.7376
CN	E11	PM	Male	0.678537	1.20053	3.8546
CN	E11	PM	Male	0.89375	2.89118	5.34732
CN	E11	PM	Male	1.06047	1.75136	5.89756
CN	E11	PM	Male	1.38235	2.87198	7.51219
CN	E11	PM	Male	1.74184	3.62836	8.35625
CN	E11	PM	Male	1.02953	2.92804	5.09074
CN	E11	PM	Female	1.47371	2.86762	6.27292
CN	E11	PM	Female	1.53757	2.11499	6.23678
CN	E11	PM	Female	0.682648	1.53326	5.13578
CN	E11	PM	Female	0.8045	1.07473	5.08259
CN	E11	PM	Female	0.76222	1.41736	4.2358
CN	E11	PM	Female	0.678563	0.943301	3.72701
CN	E11	TM	Male	1.30188	1.92625	5.74877
CN	E11	TM	Male	1.72849	2.91717	6.26834
CN	E11	TM	Male	1.94197	2.8832	5.05364
CN	E11	TM	Male	2.02853	2.86925	8.70627
CN	E11	TM	Male	2.17147	2.36221	8.55948
CN	E11	TM	Male	1.47287	0.955188	6.24841
CN	E11	TM	Female	2.16844	2.35798	6.63291
CN	E11	TM	Female	1.33348	3.2783	4.98888
CN	E11	TM	Female	0.798406	1.52109	4.52011
CN	E11	TM	Female	0.825301	1.42736	4.62994
CN	E11	TM	Female	1.14245	1.06356	4.96282
CN	E11	TM	Female	0.774586	1.49734	4.08492
CN	E13	PM	Male	1.09526	1.48248	7.25016
CN	E13	PM	Male	1.12204	1.32365	6.23762
CN	E13	PM	Male	0.871286	1.32992	6.23308
CN	E13	PM	Male	1.08981	1.52268	6.90496
CN	E13	PM	Male	2.21306	1.75221	13.3997
CN	E13	PM	Male	1.91928	1.82318	10.9733
CN	E13	PM	Female	1.56755	1.44428	10.8894
CN	E13	PM	Female	1.61246	1.85237	9.26227
CN	E13	PM	Female	1.50209	1.17869	9.45748
CN	E13	PM	Female	1.79841	1.28792	9.845
CN	E13	PM	Female	1.63838	1.62909	9.24603
CN	E13	PM	Female	1.62719	0.736912	8.65867
CN	E13	TM	Male	1.16502	1.69968	7.29233
CN	E13	TM	Male	1.07014	1.5019	5.40997
CN	E13	TM	Male	1.18055	0.983351	8.74596
CN	E13	TM	Male	0.817809	0.513409	6.01704
CN	E13	TM	Male	1.56383	0.785507	6.6589
CN	E13	TM	Male	1.89473	0.953812	8.94526
CN	E13	TM	Female	2.23398	0.641189	13.0313
CN	E13	TM	Female	1.97536	1.69483	7.26672
CN	E13	TM	Female	1.66259	1.10507	9.3014
CN	E13	TM	Female	1.88617	1.08325	9.76894
CN	E13	TM	Female	1.60774	0.899524	8.1751
CN	E13	TM	Female	2.3696	0.864189	10.1735
CN	E15	PM	Male	2.26065	10.2556	14.1511
CN	E15	PM	Male	1.69912	8.40689	11.0515
CN	E15	PM	Male	2.71851	10.1617	12.9537
CN	E15	PM	Male	1.09727	8.30875	7.48217
CN	E15	PM	Male	1.34289	6.65937	8.60162
CN	E15	PM	Male	1.7312	6.63926	11.4378
CN	E15	PM	Female	2.51222	3.10516	13.6424
CN	E15	PM	Female	2.33859	11.7142	15.4191
CN	E15	PM	Female	2.01749	4.87839	12.6717
CN	E15	PM	Female	1.84936	6.82954	13.1646
CN	E15	PM	Female	1.40596	4.87368	9.86432
CN	E15	PM	Female	1.97965	3.44675	13.5606
CN	E15	TM	Male	1.79868	15.8728	11.6705
CN	E15	TM	Male	2.15417	5.3289	8.82261
CN	E15	TM	Male	1.63763	10.8032	19.9275
CN	E15	TM	Male	2.01774	5.15283	10.1223
CN	E15	TM	Male	1.96083	4.28575	10.9674
CN	E15	TM	Male	1.53022	13.4646	9.6464
CN	E15	TM	Female	2.15291	4.94316	11.3947
CN	E15	TM	Female	3.21795	17.777	13.9706
CN	E15	TM	Female	1.65668	8.14589	13.6498
CN	E15	TM	Female	1.14216	5.80889	10.3667
CN	E15	TM	Female	2.13598	13.4014	11.9465
CN	E15	TM	Female	2.24334	5.61157	13.0135
CN	E17	PM	Male	0.615148	18.9094	14.848
CN	E17	PM	Male	1.04406	16.7368	14.4234
CN	E17	PM	Male	0.496327	11.4324	11.0389
CN	E17	PM	Male	0.436617	25.1755	15.7001
CN	E17	PM	Male	0.648569	11.6581	8.11017
CN	E17	PM	Male	0.626632	13.9136	8.72523
CN	E17	PM	Female	0.583988	22.091	11.3427
CN	E17	PM	Female	0.507993	12.231	7.00731
CN	E17	PM	Female	0.725209	14.8137	13.0079
CN	E17	PM	Female	0.873105	19.0232	9.15499
CN	E17	PM	Female	1.03178	16.3296	11.6156
CN	E17	PM	Female	0.456331	19.2613	11.1685
CN	E17	TM	Male	0.969037	9.46289	11.6767
CN	E17	TM	Male	1.67104	21.3172	13.9647
CN	E17	TM	Male	1.23128	11.893	13.3833
CN	E17	TM	Male	1.00765	18.237	13.9041
CN	E17	TM	Male	0.967483	10.0741	9.66053
CN	E17	TM	Male	1.16531	14.1155	8.14147
CN	E17	TM	Female	0.931143	10.3252	7.18657
CN	E17	TM	Female	1.13902	10.0062	6.75659
CN	E17	TM	Female	1.48677	35.1934	10.4436
CN	E17	TM	Female	1.26346	13.8357	8.8808
CN	E17	TM	Female	2.82884	24.682	11.9547
CN	E17	TM	Female	0.677175	18.8016	5.10436
CN	D1	PM	Male	0.173159	0.23797	21.332
CN	D1	PM	Male	0.207031	0.0951338	18.828
CN	D1	PM	Male	0.206374	0.0878308	15.8112
CN	D1	PM	Male	0.200688	0.193104	18.438
CN	D1	PM	Male	0.132774	0.189271	30.2093
CN	D1	PM	Male	0.0911592	0.126517	20.0172
CN	D1	PM	Female	0.324567	0.145425	32.338
CN	D1	PM	Female	0.332164	0.109547	28.5782
CN	D1	PM	Female	0.170983	0.187792	37.5245
CN	D1	PM	Female	0.243392	0.223194	59.2235
CN	D1	PM	Female	0.201568	0.135125	58.4493
CN	D1	PM	Female	0.446678	1.10197	33.0105
CN	D1	TM	Male	0.0980694	2.15742	18.5112
CN	D1	TM	Male	0.109209	2.15785	16.1754
CN	D1	TM	Male	0.0636738	0.261335	11.2621
CN	D1	TM	Male	0.0435907	0.350268	15.0255
CN	D1	TM	Male	0.0954459	0.957203	30.0251
CN	D1	TM	Male	0.0793877	0.336726	11.4867
CN	D1	TM	Female	0.102296	0.831394	42.1795
CN	D1	TM	Female	0.153555	0.304791	34.933
CN	D1	TM	Female	0.148207	2.57294	45.7707
CN	D1	TM	Female	0.0855737	0.377052	83.9674
CN	D1	TM	Female	0.204937	0.922838	56.1954
CN	D1	TM	Female	0.185542	1.38908	60.1539
